# Supplementary material for: teiresias, a Fruitless target gene encoding an immunoglobulin-superfamily transmembrane protein, is required for neuronal feminization in Drosophila
Source: Commun Biol. 2020 Oct 21;3:598. doi: 10.1038/s42003-020-01327-z (PMC7578032; doi:10.1038/s42003-020-01327-z)
Supplement: Supplementary file 4 — Supplementary Data 1 [file 42003_2020_1327_MOESM4_ESM.xlsx]

## Sheet: Query DNA sequence
Supplementary Data 1. A list of query nucleotide sequences and the results of in silico similarity searches for genes with the Pal1 sequence.
A query DNA sequence used for GGGenome homology search. Single or two nucleotide replacement(s) were allowed in the search.
Seq1	TTCACTGCGCCGTGAA
Seq2	TTCGCTGCGCCGTGAA
Seq3	TTCACGGCGCCGTGAA
Seq4	TTCGCGGCGCCGTGAA
Seq5	TTCACTGCGCAGTGAA
Seq6	TTCGCTGCGCAGTGAA
Seq7	TTCACGGCGCAGTGAA
Seq8	TTCGCGGCGCAGTGAA
Seq9	TTCACTGCGCCGCGAA
Seq10	TTCGCTGCGCCGCGAA
Seq11	TTCACGGCGCCGCGAA
Seq12	TTCGCGGCGCCGCGAA
Seq13	TTCACTGCGCAGCGAA
Seq14	TTCGCTGCGCAGCGAA
Seq15	TTCACGGCGCAGCGAA
Seq16	TTCGCGGCGCAGCGAA

## Sheet: Seq1
List of neurodevelopmental genes, which carry Seq1.
Genomic location	Candidate gene	Detailed location of the query sequence	Known molecular function of the candiate gene	Known biological process of the candidate gene
chr2L:5144263-5144278	Msp300	exon15/36	actin binding	actin filament organization
chr2L:7168546-7168561	Pvf3	10.9kb upstream from 5' end of Pvf3	growth factor activity	hemocyte migration
chr2L:10004174-10004189	Ndf	intron1/8	chromatin binding	dosage compensation
chr2L:10624807-10624822	Trim9	intron7/8	protein binding	axon guidance
chr2L:14608794-14608809	osp	intron4/9	---	---
chr2L:18274748-18274763	CG42750	intron1/14	dipeptidase activity	proteolysis
chr2R:9596749-9596764	clos	exon6/13	---	dorsal/ventral axis specification
chr2R:9596749-9596764	CG30338	intron1/1	---	---
chr2R:9596749-9596764	CG1902	intron1/3	phosphatidylinositol bisphosphate binding	---
chr2R:21219990-21220005	ASPP	exon6/9	protein tyrosine kinase activator activity	positive regulation of protein tyrosine kinase activity
chr3L:142517-142532	Pdk1	exon9/11	3-phosphoinositide-dependent protein kinase activity	cell surface receptor signaling pathway
chr3L:4336505-4336520	Cip4	intron3/10	GTPase activating protein binding	cellular protein localization
chr3L:6023175-6023190	PVRAP	intron4/6	vascular endothelial growth factor receptor binding	positive regulation of TORC1 signaling
chr3L:10806904-10806919	CG12523	4.6kb downstream from 3' end of CG12523	---	---
chr3L:12590392-12590407	ara	intron3/4	DNA-binding transcription factor activity, RNA polymerase II-specific	compound eye morphogenesis
chr3R:21840057-21840072	Gr93b	2.4kb downstream from 3' end of Gr93b	sweet taste receptor activity	sensory perception of taste
chr3R:25661231-25661246	Tnks	exon1/7	NAD+ ADP-ribosyltransferase activity	positive regulation of canonical Wnt signaling pathway
chr3R:29024752-29024767	CG14518	204bp upstream from 5' end of CG14518	---	---
chr3R:30556691-30556706	tmod	intron2/7	tropomyosin binding	actin filament organization
chrX:2109948-2109963	csw	exon8/12	non-membrane spanning protein tyrosine phosphatase activity	dephosphorylation
chrX:11791418-11791433	Karl	exon5/5	---	lipid metabolic process
chrX:15397931-15397946	cngl	intron10/16	intracellular cyclic nucleotide activated cation channel activity	cation transport

## Sheet: Seq2
List of neurodevelopmental genes, which carry Seq2.
Genomic location	Candidate gene	Detailed location of the query sequence	Known molecular function of the candiate gene	Known biological process of the candidate gene
chr2L:79601-79616	CG11374	1.8kb downstream from 3' end of net	carbohydrate binding	---
chr2L:1164425-1164440	IntS14	3bp upstream from 5' end of IntS14	---	snRNA 3'-end processing
chr2L:7168546-7168561	Pvf3	10.9kb upstream from 5' end of Pvf3	growth factor activity	hemocyte migration
chr2L:10004174-10004189	Ndf	intron1/8	chromatin binding	dosage compensation
chr2L:20937474-20937489	CG9270	3.4kb upstream from 5' end of CG9270	ATP binding	transmembrane transport
chr2R:2648854-2648869	MFS17	83.5kb upstream from 5' end of MFS17	transmembrane transporter activity	anion transport
chr2R:5765733-5765748	Gp210	exon7/19	---	nuclear pore organization
chr2R:9640463-9640478	Mmp2	intron3/7	endopeptidase activity	activation of innate immune response
chr3L:6013548-6013563	PVRAP	intron1/6	vascular endothelial growth factor receptor binding	positive regulation of TORC1 signaling
chr3L:16503193-16503208	CG43373	exon29/32	adenylate cyclase activity	adenylate cyclase-activating G protein-coupled receptor signaling pathway
chr3R:7299144-7299159	rn	intron3/8	DNA-binding transcription factor activity, RNA polymerase II-specific	cell fate specification
chr3R:10335533-10335548	sle	exon 3/5	---	nucleolus organization
chr3R:16908851-16908866	Abd-B	18.3kb downstream from 3' end of Abd-B	DNA-binding transcription factor activity	determination of genital disc primordium
chr3R:19667218-19667233	CG7432	intron 1/6	serine-type endopeptidase activity	proteolysis
chr3R:20533052-20533067	MtnE	954bp downstream from 3' end of MtnE	metal ion binding	detoxification of cadmium ion
chrX:5247077-5247092	rg	exon28/33	protein kinase A binding	compound eye cone cell differentiation
chrX:11055699-11055714	CG1545	1.8kb downstream from 3' end of CG1545	---	---

## Sheet: Seq3
List of neurodevelopmental genes, which carry Seq3.
Genomic location	Candidate gene	Detailed location of the query sequence	Known molecular function of the candiate gene	Known biological process of the candidate gene
chr2L:7168546-7168561	Pvf3	10.9kb upstream from 5' end of Pvf3	growth factor activity	hemocyte migration
chr2R:6590176-6590191	jing	intron1/6	nucleic acid binding	axon guidance
chr2R:14843841-14843856	NaPi-T	exon6/7	phosphate ion transmembrane transporter activity	anion transport
chr2R:16336434-16336449	Vna44	intron1/10	proton-exporting ATPase activity, phosphorylative mechanism	proton transmembrane transport
chr2R:16336434-16336449	Hmgs	exon1/4	hydroxymethylglutaryl-CoA synthase activity	acetyl-CoA metabolic process
chr2R:22700926-22700941	robo1	exon1/18	heparin binding	axon guidance
chr3R:8781327-8781342	Pif1A	exon15/19	---	---
chr3R:8781327-8781342	Pif1B	intron11/14	protein binding	---
chr3R:12132166-12132181	CG4702	4.0kb upstream from 5' end of CG4702	---	---
chr3R:20698980-20698995	Oamb	intron5/6	octopamine receptor activity	cellular calcium ion homeostasis
chr3R:26788534-26788549	CG42789	4.3kb upstream from 5' end of CG42789	---	---
chr3R:27304950-27304965	CG3339	exon24/32	ATP binding	cilium movement
chr3R:29024752-29024767	CG14518	204bp upstream from 5' end of CG14518	---	---
chr3R:31932170-31932185	heph	exon18/29	mRNA 3'-UTR binding	imaginal disc-derived wing margin morphogenesis
chrX:2647037-2647052	sgg	intron3/10	protein binding	chaeta development

## Sheet: Seq4
List of neurodevelopmental genes, which carry Seq4.
Genomic location	Candidate gene	Detailed location of the query sequence	Known molecular function of the candiate gene	Known biological process of the candidate gene
chr2L:1261463-1261478	robo3	intron1/11	---	axon guidance
chr2L:5373794-5373809	nompC	8.0kb downstream from 3' end of nompC	ankyrin binding	cellular response to mechanical stimulus
chr2L:6083518-6083533	Kr-h1	exon1/5	DNA-binding transcription factor activity	metamorphosis
chr2L:9864658-9864673	nACHRalpha6	intron3/12	acetylcholine-gated cation-selective channel activity	cation transport
chr2L:10004174-10004189	Ndf	intron1/8	chromatin binding	dosage compensation
chr2R:8513285-8513299	mtt	intron2/18	G protein-coupled receptor activity	adult feeding behavior
chr3L:2152014-2152029	zormin	314bp upstream from 5' end of zormin	actin binding	---
chr3L:5529605-5529620	Lkr	264bp upstream from 5' end of Lkr	leucokinin receptor activity	negative regulation of feeding behavior
chr3R:16217830-16217845	tara	7.8kb upstream from 5' end of tara	---	chromatin-mediated maintenance of transcription
chr3R:22888844-22888859	klg	10.4kb upstream from 5' end of klg	axon guidance receptor activity	behavioral response to ethanol
chr3R:31932170-31932185	heph	exon17/28	mRNA 3'-UTR binding	imaginal disc-derived wing margin morphogenesis
chrX:1732956-1732971	scgdelta	3.0kb downstream from 3' end of scgdelta	structural constituent of muscle	heart contraction
chrX:5370427-5370442	SK	intron3/14	photoreceptor activity	potassium ion transport
chrX:5909631-5909646	CG12236	exon3/5	DNA-binding transcription repressor activity, RNA polymerase II-specific	negative regulation of transcription by RNA polymerase II
chrX:6686873-6686888	Pink1	exon6/6	ATP-dependent protein binding	autophagy of mitochondrion
chrX:17888702-17888717	CG6788	exon1/2	---	---
chrX:17898857-17898872	Gss1	254bp downstream from 3' end of GSS	ATP binding	detoxification of arsenic-containing substance
chrY:1431819-1431834	Ppr-Y	204.7kb upstream from 5' end of Ppr-Y	---	---
chrY:1433796-1433811	Ppr-Y	202.8kb upstream from 5' end of Ppr-Y	---	---
chrY:1442527-1442542	Ppr-Y	194.0kb upstream from 5' end of Ppr-Y	---	---
chrY:1445568-1445583	Ppr-Y	191.0kb upstream from 5' end of Ppr-Y	---	---

## Sheet: Seq5
List of neurodevelopmental genes, which carry Seq5.
Genomic location	Candidate gene	Detailed location of the query sequence	Known molecular function of the candiate gene	Known biological process of the candidate gene
chr2L:645170-645185	ds	exon11/12	cadherin binding	calcium-dependent cell-cell adhesion via plasma membrane cell adhesion molecules
chr2L:1434871-1434886	CG43401	5.7kb downstream from 3' end of CG43401	---	---
chr2L:3524667-3524682	CG8852	449bp upstream from 5' end of CG8852	---	---
chr2L:5393763-5393778	H15	10.5kb upstream from 5' end of H15	DNA-binding transcription activator activity, RNA polymerase II-specific	cardioblast cell fate commitment
chr2L:6480417-6480432	Sec61alpha	exon1/4	protein transmembrane transporter activity	cellular response to virus
chr2L:7168546-7168561	Pvf3	10.9kb upstream from 5' end of Pvf3	growth factor activity	hemocyte migration
chr2L:10523762-10523777	Lip4	3.8kb upstream from 5' end of Lip4	hydrolase activity, acting on ester bonds	---
chr2L:12241247-12241262	bru1	exon5/20	mRNA 3'-UTR binding	female germ-line stem cell population maintenance
chr2R:5836274-5836289	dpr12	intron1/8	---	synapse organization
chr2R:21219990-21220005	ASPP	exon6/9	protein tyrosine kinase activator activity	positive regulation of protein tyrosine kinase activity
chr2R:22700926-22700941	robo1	exon1/18	heparin binding	axon guidance
chr3L:10135847-10135862	dpr6	intron6/6	---	synapse organization
chr3L:11732259-11732274	CG32087	exon1/1		autophagy
chr3L:13457804-13457819	CG10738	intron1/15	ATP binding	Golgi organization
chr3L:25419161-25419176	lovit	intron5/7	sucrose:proton symporter activity	---
chr3R:6497344-6497359	CG15186	2.3kb downstream from 3' end of CG15186	---	---
chr3R:17151393-17151408	CG5285	exon2/2	oxidized pyrimidine nucleobase lesion DNA N-glycosylase activity	base-excision repair
chr3R:22926742-22926757	klg	intron2/10	axon guidance receptor activity	behavioral response to ethanol
chr3R:29024752-29024767	CG14518	204bp upstream from 5' end of CG14518	---	---
chrX:1279714-1279729	Atf3	4.4kb upstream from 5' end of Atf3	protein binding	immune response
chrX:6491329-6491344	CG42340	intron2/8	potassium ion leak channel activity	potassium ion transmembrane transport
chrX:17927504-17927519	Sh	exon26/26	voltage-gated cation channel activity	action potential

## Sheet: Seq6
List of neurodevelopmental genes, which carry Seq6.
Genomic location	Candidate gene	Detailed location of the query sequence	Known molecular function of the candiate gene	Known biological process of the candidate gene
chr2L:1164425-1164440	IntS14	3bp upstream from 5' end of IntS14	---	snRNA 3'-end processing
chr2L:6083518-6083533	Kr-h1	exon1/5	DNA-binding transcription factor activity	metamorphosis
chr2L:9291766-9291781	Ggamma30A	exon4/4	protein heterodimerization activity	cellular response to carbon dioxide
chr2L:9758047-9758062	Zf30C	280bp upstream from 5' end of Zf30C	nucleic acid binding	---
chr2L:10004174-10004189	Ndf	intron1/8	chromatin binding	dosage compensation
chr2L:10306536-10306551	CG5390	exon1/4	serine-type endopeptidase activity	proteolysis
chr2L:14475281-14475296	noc	15.6kp upstream from 5' end of noc	protein binding	brain development
chr2L:20937474-20937489	CG9270	3.4kb upstream from 5' end of CG9270	ATP binding	transmembrane transport
chr2R:5771690-5771705	Gp210	intron17/18	---	nuclear pore organization
chr2R:7484488-7484503	wech	exon4/6	translation repressor activity	instar larval development
chr2R:9640463-9640478	Mmp2	intron3/7	endopeptidase activity	activation of innate immune response
chr2R:13202231-13202246	ValRS	exon7/7	aminoacyl-tRNA editing activity	tRNA aminoacylation for protein translation
chr2R:13458488-13458503	arr	exon3/7	coreceptor activity	canonical Wnt signaling pathway
chr2R:13721846-13721861	tei (CG17716)	intron9/12	Immunoglobulin-like domain	---
chr2R:16510911-16510926	Sema2a	intron2/14	protein binding	adult behavior
chr2R:17638722-17638737	CG10936	intron1/8	---	---
chr3L:3056704-3056719	CG32486	exon8/8	zinc ion binding	---
chr3L:6692432-6692447	SP1173	exon2/6	---	---
chr3L:8459979-8459994	Gug	intron2/15	DNA binding	embryonic pattern specification
chr3L:8657712-8657727	Pex7	6.7kp downstream from 3' end of Pex7	peroxisome matrix targeting signal-2 binding	peroxisome organization
chr3L:12541355-12541370	sowah	exon7/13	---	---
chr3L:25419161-25419176	lovit	intron5/7	sucrose:proton symporter activity	---
chr3R:6578553-6578568	dpr11	intron1/7	---	establishment of synaptic specificity at neuromuscular junction
chr3R:10389066-10389081	cwo	exon1/4	DNA-binding transcription factor activity	circadian regulation of gene expression
chr3R:13026681-13026696	CG46280	exon6/6	---	---
chr3R:23640272-23640287	CG31145	intron4/14	phosphotransferase activity, alcohol group as acceptor	protein phosphorylation
chr3R:24625766-24625781	atl	exon1/6	GTP binding	endoplasmic reticulum membrane fusion
chr3R:29024752-29024767	CG14518	204bp upstream from 5' end of CG14518	---	---
chr3R:31486876-31486891	mey	12.3kp upstream from 5' end of mey	---	apical constriction
chr4:1150210-1150225	Kif3C	intron2/4	ATP binding	anterograde dendritic transport of neurotransmitter receptor complex
chrX:3808361-3808376	fd3F	intron2/4	transcription regulatory region sequence-specific DNA binding	anatomical structure morphogenesis
chrX:4787352-4787367	CG6978	1.3kb downstream from 3' end of CG6978	transmembrane transporter activity	anion transport
chrX:6482707-6482722	CG42340	intron6/8	potassium ion leak channel activity	potassium ion transmembrane transport
chrX:9351378-9351393	Zdhhc8	intron2/10	palmitoyltransferase activity	protein palmitoylation
chrX:11055699-11055714	CG1545	1.8kb downstream from 3' end of CG1545	---	---
chrY:1431819-1431834	Ppr-Y	204.7kb upstream from 5' end of Ppr-Y	---	---
chrY:1433796-1433811	Ppr-Y	202.8kb upstream from 5' end of Ppr-Y	---	---
chrY:1442527-1442542	Ppr-Y	194.0kb upstream from 5' end of Ppr-Y	---	---
chrY:1445568-1445583	Ppr-Y	191.0kb upstream from 5' end of Ppr-Y	---	---

## Sheet: Seq7
List of neurodevelopmental genes, which carry Seq7.
Genomic location	Candidate gene	Detailed location of the query sequence	Known molecular function of the candiate gene	Known biological process of the candidate gene
chr2L:2147020-2147035	CG11723	exon1/2	DNA binding	regulation of transcription by RNA polymerase II
chr2L:6083518-6083533	Kr-h1	exon1/5	DNA-binding transcription factor activity	metamorphosis
chr2L:12241247-12241262	bru1	exon5/20	mRNA 3'-UTR binding	female germ-line stem cell population maintenance
chr2L:12701334-12701349	CG5776	exon3/3	ATP binding	---
chr2L:16255053-16255068	PRL-1	intron1/5	protein tyrosine phosphatase activity	peptidyl-tyrosine dephosphorylation
chr2L:19835873-19835888	sick	intron2/15	ATP binding	actin filament organization
chr2L:20631693-20631708	CG17472	2.8kb upstream from 5' end of CG17472	---	multicellular organism reproduction
chr2R:7484488-7484503	wech	exon4/6	translation repressor activity	instar larval development
chr2R:13698711-13698725	tei (CG17716)	intron2/12	Immunoglobulin-like domain	---
chr2R:22700926-22700941	robo1	exon1/18	heparin binding	axon guidance
chr3L:4227183-4227198	ImpL2	exon2/5	insulin binding	determination of adult lifespan
chr3L:6886976-6886991	Prat2	25.0kb downstream from 3' end of Prat2	amidophosphoribosyltransferase activity	nucleoside metabolic process
chr3L:6969208-6969223	Mis12	200bp upstream from 5' end of Mis12
chr3R:15654548-15654563	pxb	11.6kb upstream from 5' end of pxb	---	behavioral response to ethanol
chr3R:17151393-17151408	CG5285	exon2/2	oxidized pyrimidine nucleobase lesion DNA N-glycosylase activity	base-excision repair
chr3R:29024752-29024767	CG14518	204bp upstream from 5' end of CG14518	---	---
chrX:2647037-2647052	sgg	intron2/10	protein binding	chaeta development
chrX:9114261-9114276	AP-1gamma	exon11/17	clathrin adaptor activity	clathrin-coated vesicle cargo loading
chrY:1431819-1431834	Ppr-Y	204.7kb upstream from 5' end of Ppr-Y	---	---
chrY:1433796-1433811	Ppr-Y	202.8kb upstream from 5' end of Ppr-Y	---	---
chrY:1442527-1442542	Ppr-Y	194.0kb upstream from 5' end of Ppr-Y	---	---
chrY:1445568-1445583	Ppr-Y	191.0kb upstream from 5' end of Ppr-Y	---	---

## Sheet: Seq8
List of neurodevelopmental genes, which carry Seq8.
Genomic location	Candidate gene	Detailed location of the query sequence	Known molecular function of the candiate gene	Known biological process of the candidate gene
chr2L:4781824-4781839	fipi	intron1/6	---	---
chr2L:6083518-6083533	Kr-h1	exon1/5	DNA-binding transcription factor activity	metamorphosis
chr2L:19433352-19433367	Rab9	intron1/2	protein binding	retrograde transport, endosome to Golgi
chr2L:19835873-19835888	sick	intron2/15	ATP binding	actin filament organization
chr2R:7484488-7484503	wech	exon4/6	translation repressor activity	instar larval development
chr2R:13721846-13721861	tei (CG17716)	intron9/12	Immunoglobulin-like domain	---
chr2R:19587851-19587866	sm	intron3/10	mRNA binding	adult feeding behavior
chr2R:22700926-22700941	robo1	exon1/18	heparin binding	axon guidance
chr2R:23221265-23221280	LS2	9.7kb upstream from 5' end of LS2	protein binding	negative regulation of RNA splicing
chr3L:5529605-5529620	Lkr	279bp upstream from 5' end of Lkr	leucokinin receptor activity	negative regulation of feeding behavior
chr3L:16517119-16517134	CG43373	intron10/28	adenylate cyclase activity	adenylate cyclase-activating G protein-coupled receptor signaling pathway
chr3L:16998394-16998409	CG3764	exon6/9	---	---
chr3L:22642861-22642876	CG33766	2.8kb upstream from 5' end of CG33766	---	---
chr3R:10371067-10371082	Rfx	intron3/10	sequence-specific DNA binding	nervous system development
chr3R:10389066-10389081	cwo	exon1/4	DNA-binding transcription factor activity	circadian regulation of gene expression
chr3R:15654548-15654563	pxb	11.6kb upstream from 5' end of pxb	---	behavioral response to ethanol
chr3R:22193983-22193998	SKIP	intron4/19	---	sensory perception of smell
chr3R:24625766-24625781	atl	exon1/6	GTP binding	endoplasmic reticulum membrane fusion
chr3R:29024752-29024767	CG14518	204bp upstream from 5' end of CG14518	---	---
chr3R:30235549-30235564	CG43448	1.5kb downstream from 3' end of CG43448	---	---
chrX:1732956-1732971	scgdelta	3.0kb downstream from 3' end of scgdelta	structural constituent of muscle	heart contraction
chrX:1824653-1824668	prage	intron2/3	exonuclease activity	egg activation
chrY:1431819-1431834	Ppr-Y	204.7kb upstream from 5' end of Ppr-Y	---	---
chrY:1433796-1433811	Ppr-Y	202.8kb upstream from 5' end of Ppr-Y	---	---
chrY:1442527-1442542	Ppr-Y	194.0kb upstream from 5' end of Ppr-Y	---	---
chrY:1445568-1445583	Ppr-Y	191.0kb upstream from 5' end of Ppr-Y	---	---

## Sheet: Seq9
List of neurodevelopmental genes, which carry Seq9.
Genomic location	Candidate gene	Detailed location of the query sequence	Known molecular function of the candiate gene	Known biological process of the candidate gene
chr2L:1164425-1164440	IntS14	3bp upstream from 5' end of IntS14	---	snRNA 3'-end processing
chr2L:1434871-1434886	CG43401	5.7kb downstream from 3' end of CG43401	---	---
chr2L:4907711-4907726	hoe1	0.9kb downstream from 3' end of hoe1	---	transmembrane transport
chr2L:6480417-6480432	Sec61alpha	exon1/4	protein transmembrane transporter activity	cellular response to virus
chr2L:7168546-7168561	Pvf3	10.9kb upstream from 5' end of Pvf3	growth factor activity	hemocyte migration
chr2L:12241247-12241262	bru1	exon5/20	mRNA 3'-UTR binding	female germ-line stem cell population maintenance
chr2L:20944109-20944124	CG9270	10.0kb upstream from 5' end of CG9270	ATP binding	transmembrane transport
chr2R:5765733-5765748	Gp210	exon7/19	---	nuclear pore organization
chr2R:6532467-6532482	jing	intron1/6	nucleic acid binding	axon guidance
chr2R:9640463-9640478	Mmp2	intron3/7	endopeptidase activity	activation of innate immune response
chr2R:15471925-15471940	Stacl	41bp downstream from 3' end of Stacl	---	positive regulation of cell size
chr2R:22700926-22700941	robo1	exon1/18	heparin binding	axon guidance
chr2R:23305703-23305718	Prosbeta5R1	2.9kb downstream from 3' end of Prosbeta5R1	endopeptidase activity	proteasomal protein catabolic process
chr3L:4336505-4336520	Cip4	intron3/10	GTPase activating protein binding	cellular protein localization
chr3L:10806904-10806919	CG12523	4.6kb downstream from 3' end of CG12523	---	---
chr3L:13340772-13340787	CG17687	8.4kb upstream from 5' end of CG17687	---	---
chr3R:14881017-14881032	CG3631	exon4/6	phosphotransferase activity, alcohol group as acceptor	phosphorylation
chr3R:16626143-16626158	Fas1	exon2/17	cell adhesion molecule binding	axon guidance
chr3R:18298829-18298844	l(3)05822	exon1/7	---	---
chr3R:25661231-25661246	Tnks	exon1/7	NAD+ ADP-ribosyltransferase activity	positive regulation of canonical Wnt signaling pathway
chr3R:26008524-26008539	E(spl)malpha-BFM	2.4kb upstream from 5' end of E(spl)malpha-BFM	ubiquitin protein ligase binding	cell fate specification
chrX:5917199-5917214	CG3726	exon1/7	DNA binding	regulation of transcription by RNA polymerase II
chrX:7180969-7180984	CG9650	intron1/4	DNA-binding transcription factor activity	negative regulation of peptide hormone secretion
chrX:9283064-9283079	c11.1	exon1/9	---	---
chrX:11451281-11451296	Evi5	intron1/8	GTPase activator activity	regulation of cell migration
chrX:11791418-11791433	Karl	exon5/5	---	lipid metabolic process

[truncated: 7 more sheets: Seq10, Seq11, Seq12, Seq13, Seq14, Seq15, Seq16]
