# Supplementary material for: teiresias, a Fruitless target gene encoding an immunoglobulin-superfamily transmembrane protein, is required for neuronal feminization in Drosophila
Source: Commun Biol. 2020 Oct 21;3:598. doi: 10.1038/s42003-020-01327-z (PMC7578032; doi:10.1038/s42003-020-01327-z)
Supplement: Supplementary file 5 — Supplementary Data 2 [file 42003_2020_1327_MOESM5_ESM.xlsx]

## Sheet: Fig.1c
Fig. 1c
elav-Gal4/+	elav-Gal4/+; UAS-fruBM/+
1.01961	0.496078
0.927451	0.420588
1	0.543137
			statistics
						p-values	***P<0.001
			Student's t-test	elav-Gal4/+	elav-Gal4/+; UAS-fruBM/+	0.000398811	***

## Sheet: Fig.2i
Fig. 2i
NP21/+ male	NP21/UAS-teiex6-7-RNAi male	NP21/+ female	NP21/UAS-teiex6-7-RNAi female
1	1	0	1
1	1	0	1
1	1	0	1
1	1	0	1
1	1	0	0
1	1	0	0
1	1	0	0
1	1	0	0
1	1	0	0
1	1	0	0
1: present, 0: absent					statistics
								p-values	**P<0.01
					Fisher's test	NP21/+ male	NP21/UAS-teiex6-7-RNAi male	NS
					Fisher's test	NP21/+ female	NP21/UAS-teiex6-7-RNAi female	0.00139139	**

## Sheet: Fig.2j
Fig. 2j
NP21/+ male			NP21/UAS-teiex6-7-RNAi male			NP21/+ female			NP21/UAS-teiex6-7-RNAi female
x axis	Fluorescent intensity	Fluorescent intensity (SEM)	x axis	Fluorescent intensity	Fluorescent intensity (SEM)	x axis	Fluorescent intensity	Fluorescent intensity (SEM)	x axis	Fluorescent intensity	Fluorescent intensity (SEM)	#VALUE!
0	0.00493877	0.0117359	0	0.0111376	0.0149201	0	0.00822453	0.0176578	0	0.0025821	0.00410122
0.047173	0.00154348	0.00891488	0.047173	0.00859964	0.0114071	0.0420196	0.0141786	0.0199344	0.0420196	0.00225306	0.00276303
0.0943373	0.00211348	0.00664253	0.0943373	0.00507599	0.00520759	0.0840331	0.0156965	0.0186146	0.0840331	0.00299841	0.0035533
0.14151	0.000966114	0.00608638	0.14151	0.00770155	0.00761363	0.126053	0.0116737	0.0150846	0.126053	3.66222e-06	0.00236177
0.188683	0.0138331	0.00953063	0.188683	0.0203726	0.0121066	0.168066	0.0125675	0.0175394	0.168066	0.000635446	0.00185827
0.235848	0.0229135	0.01634	0.235848	0.0192496	0.0144507	0.210086	0.0119616	0.016168	0.210086	0.000125595	0.00194674
0.283021	0.0084886	0.0110392	0.283021	0.0159278	0.014214	0.252099	0.0136757	0.0158266	0.252099	0.00134047	0.00138212
0.330185	0.0104532	0.0138858	0.330185	0.013147	0.0164345	0.294119	0.018243	0.0184109	0.294119	0.00677612	0.00364648
0.377358	0.012094	0.0124692	0.377358	0.0140801	0.0139266	0.336133	0.0174889	0.0205335	0.336133	0.0080917	0.00480646
0.424531	0.00113614	0.00577452	0.424531	0.010856	0.00720593	0.378152	0.0239854	0.0234857	0.378152	0.00632453	0.00448348
0.471695	0.00227489	0.00757931	0.471695	0.00916097	0.00962747	0.420166	0.0266409	0.0274878	0.420166	0.00755963	0.00498685
0.518868	0.014674	0.00579421	0.518868	0.0190703	0.00559748	0.462185	0.0353099	0.0325963	0.462185	0.00907609	0.00623354
0.566041	0.0308457	0.0101855	0.566041	0.0382847	0.0131087	0.504199	0.0426056	0.0340265	0.504199	0.00908776	0.00657195
0.613206	0.0380322	0.0138508	0.613206	0.0402073	0.0160759	0.546219	0.0500326	0.0397103	0.546219	0.00945162	0.0069472
0.660379	0.0205407	0.0172525	0.660379	0.0131065	0.00930658	0.588238	0.0430099	0.0351181	0.588238	0.0128172	0.00975657
0.707543	0.0107602	0.0201379	0.707543	-1.66646e-06	0.00860825	0.630252	0.0456328	0.0342628	0.630252	0.0172494	0.0141801
0.754716	0.00447779	0.0118943	0.754716	0.00508952	0.0117816	0.672271	0.0490913	0.0329179	0.672271	0.0182672	0.0150232
0.801889	0.0128787	0.019845	0.801889	0.00676493	0.0176915	0.714285	0.0636168	0.035768	0.714285	0.0202295	0.0162591
0.849053	0.00304575	0.0074738	0.849053	0.00806529	0.00870692	0.756304	0.0791942	0.0408015	0.756304	0.0255367	0.0170092
0.896226	0.0078877	0.00845166	0.896226	0.0115288	0.00915429	0.798318	0.102695	0.0465087	0.798318	0.0349322	0.0188035
0.943399	0.0132944	0.012582	0.943399	0.0185225	0.015771	0.840338	0.12981	0.0530645	0.840338	0.0470385	0.0225338
0.990564	0.0109818	0.0129896	0.990564	0.0175735	0.0166339	0.882351	0.153859	0.058285	0.882351	0.0564364	0.0251601
1.03774	0.0190481	0.0100857	1.03774	0.023773	0.0122042	0.924371	0.161232	0.059049	0.924371	0.053735	0.0240072
1.08491	0.0135144	0.013487	1.08491	0.0279762	0.0154483	0.966384	0.166723	0.0608226	0.966384	0.0579738	0.0274305
1.13207	0.0155216	0.0122119	1.13207	0.0289555	0.0142686	1.0084	0.18378	0.0649684	1.0084	0.0582732	0.0277679
1.17925	0.0250771	0.0122329	1.17925	0.0262493	0.0128899	1.05042	0.209298	0.0733822	1.05042	0.0651917	0.0296878
1.22641	0.0211748	0.0155315	1.22641	0.0189003	0.0147576	1.09244	0.227846	0.0803449	1.09244	0.0753258	0.031062
1.27358	0.011598	0.0116863	1.27358	0.0194028	0.0150765	1.13446	0.252847	0.0878257	1.13446	0.0888587	0.032767
1.32076	1.74955e-05	0.00888544	1.32076	0.0127524	0.00989499	1.17647	0.306828	0.104974	1.17647	0.107869	0.0325276
1.36792	0.0035487	0.01328	1.36792	0.017343	0.0155729	1.21849	0.325039	0.110329	1.21849	0.12971	0.0370533
1.41509	0.00957858	0.00973103	1.41509	0.0142308	0.0116777	1.2605	0.299559	0.0951972	1.2605	0.134897	0.0381779
1.46227	0.0151896	0.0127894	1.46227	0.0201854	0.015971	1.30252	0.299419	0.0822309	1.30252	0.136781	0.0368262
1.50943	0.0299745	0.0295891	1.50943	0.0470215	0.036468	1.34454	0.298572	0.0752306	1.34454	0.137075	0.0356196
1.5566	0.0386152	0.0415733	1.5566	0.0629412	0.0494905	1.38656	0.311441	0.0753135	1.38656	0.133386	0.0319411
1.60377	0.0471753	0.0249664	1.60377	0.0583436	0.032009	1.42857	0.355731	0.0808557	1.42857	0.147774	0.0356739
1.65094	0.0462903	0.0235185	1.65094	0.0441167	0.0272237	1.47059	0.339473	0.0610963	1.47059	0.149721	0.0373242
1.69812	0.0674443	0.0337788	1.69812	0.0463183	0.0215502	1.5126	0.339082	0.0549807	1.5126	0.162807	0.0368679
1.74528	0.0626362	0.0375319	1.74528	0.034895	0.0137838	1.55462	0.344595	0.0573845	1.55462	0.184919	0.0386211
1.79245	0.0633827	0.0359774	1.79245	0.0388876	0.0192694	1.59664	0.333934	0.0508464	1.59664	0.199046	0.0404212
1.83963	0.0748234	0.0398653	1.83963	0.0473637	0.0229045	1.63866	0.343988	0.0446407	1.63866	0.205084	0.0389464
1.88679	0.0806842	0.0440427	1.88679	0.0553369	0.0367798	1.68068	0.362724	0.0466773	1.68068	0.192467	0.0327579
1.93396	0.0829421	0.0352284	1.93396	0.0713387	0.0375783	1.72269	0.377635	0.0345889	1.72269	0.186678	0.0345652
1.98114	0.0864368	0.0430655	1.98114	0.0678818	0.0435252	1.76471	0.360224	0.0267469	1.76471	0.201337	0.0372284
2.0283	0.0840143	0.0494462	2.0283	0.0482615	0.0291422	1.80672	0.347369	0.044753	1.80672	0.209016	0.0395826
2.07547	0.0486132	0.0266078	2.07547	0.0354295	0.0203715	1.84874	0.358455	0.0495777	1.84874	0.216059	0.0458584
2.12264	0.0327084	0.023411	2.12264	0.0252564	0.0224291	1.89076	0.377071	0.0520994	1.89076	0.22848	0.0478758
2.16981	0.0188765	0.00894255	2.16981	0.0251472	0.0112614	1.93277	0.371642	0.0513043	1.93277	0.242177	0.0524984
2.21698	0.025104	0.0189986	2.21698	0.0429926	0.0211285	1.97479	0.366511	0.0620183	1.97479	0.243841	0.0536036
2.26415	0.0480497	0.025605	2.26415	0.0664972	0.0303157	2.01681	0.347017	0.0688025	2.01681	0.213267	0.0458905
2.31132	0.0626952	0.0210308	2.31132	0.072154	0.027105	2.05882	0.343022	0.0766423	2.05882	0.187021	0.0362297
2.35849	0.0492301	0.0184951	2.35849	0.0578526	0.023872	2.10084	0.371769	0.0863884	2.10084	0.175065	0.0336363
2.40566	0.0416395	0.0136608	2.40566	0.0565427	0.0153958	2.14286	0.355009	0.0877905	2.14286	0.182015	0.0345497
2.45283	0.0542318	0.0185462	2.45283	0.0543965	0.0215542	2.18487	0.326534	0.0705357	2.18487	0.185632	0.0398162
2.5	0.0675352	0.0176088	2.5	0.0690841	0.0210277	2.22689	0.305877	0.0658957	2.22689	0.192137	0.0424544
2.54717	0.0695086	0.0295233	2.54717	0.0835538	0.0373703	2.26891	0.288626	0.0570392	2.26891	0.186229	0.0362789
2.59434	0.0606336	0.033385	2.59434	0.0826389	0.0392656	2.31093	0.286263	0.0461983	2.31093	0.164378	0.0264116
2.64151	0.0375375	0.0273466	2.64151	0.0617119	0.0286918	2.35294	0.280813	0.0516835	2.35294	0.159202	0.024523
2.68868	0.0492014	0.0257165	2.68868	0.0732321	0.0262041	2.39496	0.264722	0.0587241	2.39496	0.150094	0.0214163
2.73585	0.0666846	0.0218509	2.73585	0.0756109	0.0281954	2.43697	0.238242	0.0574363	2.43697	0.154121	0.0260946
2.78302	0.0552224	0.0274505	2.78302	0.0608714	0.0352802	2.47899	0.252813	0.0641699	2.47899	0.16617	0.0365596
2.83019	0.0420793	0.0299921	2.83019	0.0673891	0.0318368	2.52101	0.281429	0.076451	2.52101	0.176842	0.0466899
2.87736	0.0331248	0.0245232	2.87736	0.054725	0.0265485	2.56303	0.311525	0.0809696	2.56303	0.184331	0.0621482
2.92453	0.0454305	0.0271873	2.92453	0.0646941	0.032084	2.60504	0.306088	0.0660244	2.60504	0.193677	0.0692575
2.9717	0.0780973	0.0329515	2.9717	0.0994674	0.0390171	2.64706	0.315791	0.0590254	2.64706	0.210305	0.0767379
3.01886	0.0896131	0.0329088	3.01886	0.108273	0.0402993	2.68908	0.358399	0.0655345	2.68908	0.232691	0.09049
3.06604	0.0656978	0.0367432	3.06604	0.0863804	0.0446326	2.73109	0.399582	0.0770342	2.73109	0.255245	0.0943182
3.11321	0.0679939	0.0426362	3.11321	0.0977229	0.0475406	2.77311	0.45687	0.100464	2.77311	0.273078	0.0965444
3.16037	0.115894	0.0582625	3.16037	0.145654	0.0698976	2.81513	0.459872	0.103468	2.81513	0.292075	0.0988192
3.20755	0.143044	0.0810556	3.20755	0.173708	0.100558	2.85715	0.425178	0.0976976	2.85715	0.305831	0.106001
3.25472	0.14572	0.0893334	3.25472	0.170228	0.113401	2.89916	0.428385	0.0973704	2.89916	0.287013	0.0958815
3.30188	0.137885	0.0690553	3.30188	0.158434	0.0877224	2.94118	0.430708	0.102563	2.94118	0.262046	0.0794597
3.34906	0.156239	0.0551549	3.34906	0.165608	0.0711898	2.98319	0.458726	0.11341	2.98319	0.262752	0.0700687
3.39622	0.152384	0.0438473	3.39622	0.15567	0.0562442	3.02521	0.455314	0.111477	3.02521	0.277114	0.0665695
3.4434	0.18101	0.0512836	3.4434	0.17486	0.0635472	3.06723	0.430178	0.0940698	3.06723	0.300854	0.0695254
3.49057	0.195931	0.0620921	3.49057	0.17639	0.0716897	3.10924	0.440199	0.0921122	3.10924	0.331746	0.0774465
3.53773	0.22297	0.0614877	3.53773	0.211483	0.0751841	3.15126	0.433506	0.0924582	3.15126	0.362138	0.080314
3.58491	0.252115	0.0754471	3.58491	0.267389	0.0969775	3.19328	0.446362	0.083015	3.19328	0.390185	0.0853002
3.63208	0.282088	0.0812699	3.63208	0.292264	0.104889	3.2353	0.430736	0.0763308	3.2353	0.427425	0.0948711
3.67924	0.309284	0.0866376	3.67924	0.311491	0.111577	3.27731	0.439176	0.081888	3.27731	0.450469	0.0937375
3.72642	0.337341	0.0904991	3.72642	0.342974	0.116785	3.31933	0.465695	0.0921225	3.31933	0.456373	0.0946317
3.77359	0.377881	0.119074	3.77359	0.401298	0.15247	3.36134	0.462023	0.0921038	3.36134	0.47343	0.0963665
3.82075	0.398668	0.152153	3.82075	0.450463	0.188209	3.40336	0.437859	0.0937213	3.40336	0.473169	0.0904217
3.86793	0.419105	0.158001	3.86793	0.502309	0.179559	3.44538	0.442155	0.0983936	3.44538	0.455973	0.0834494
3.91509	0.430841	0.119909	3.91509	0.504741	0.12953	3.4874	0.450363	0.0970445	3.4874	0.458054	0.0899657
3.96226	0.50031	0.0940269	3.96226	0.530564	0.118015	3.52941	0.455175	0.0972915	3.52941	0.453086	0.0909735
4.00944	0.610132	0.130498	4.00944	0.576348	0.159499	3.57143	0.457657	0.0984557	3.57143	0.432564	0.0840293
4.0566	0.651657	0.147084	4.0566	0.583422	0.162199	3.61344	0.464598	0.0992222	3.61344	0.433467	0.088861
4.10377	0.632035	0.131553	4.10377	0.554834	0.129138	3.65546	0.47577	0.101457	3.65546	0.458908	0.093471
4.15095	0.616504	0.131322	4.15095	0.565663	0.151409	3.69748	0.466714	0.0972517	3.69748	0.4871	0.100184
4.19811	0.605435	0.13998	4.19811	0.592306	0.178595	3.7395	0.46038	0.0995858	3.7395	0.490709	0.0963991
4.24528	0.577751	0.113006	4.24528	0.57747	0.145475	3.78152	0.471442	0.104929	3.78152	0.469854	0.0913219
4.29245	0.566673	0.0926475	4.29245	0.572037	0.11955	3.82353	0.471697	0.10649	3.82353	0.451666	0.0909997
4.33962	0.561849	0.0847643	4.33962	0.583776	0.107994	3.86555	0.490709	0.11967	3.86555	0.443894	0.0957316
4.38679	0.582263	0.0966195	4.38679	0.627121	0.11543	3.90756	0.476246	0.121852	3.90756	0.452028	0.105209
4.43396	0.555082	0.123498	4.43396	0.623093	0.139518	3.94958	0.432186	0.112761	3.94958	0.436899	0.108379
4.48113	0.528858	0.15094	4.48113	0.629792	0.153788	3.9916	0.410976	0.100463	3.9916	0.44023	0.11826
4.5283	0.521315	0.154605	4.5283	0.626718	0.155253	4.03362	0.423258	0.094543	4.03362	0.434007	0.116982
4.57547	0.481683	0.134533	4.57547	0.568588	0.140895	4.07563	0.429196	0.0967959	4.07563	0.378381	0.101393
4.62264	0.411002	0.111571	4.62264	0.472235	0.126753	4.11765	0.37923	0.0962554	4.11765	0.344943	0.0997093
4.66981	0.346462	0.102991	4.66981	0.412389	0.110147	4.15966	0.343515	0.0973109	4.15966	0.338753	0.105127
4.71698	0.344829	0.101062	4.71698	0.404758	0.112115	4.20168	0.406502	0.0984427	4.20168	0.365274	0.105742
4.76415	0.310284	0.096978	4.76415	0.357458	0.114665	4.2437	0.380129	0.0988996	4.2437	0.327616	0.0934761
4.81132	0.279523	0.0954731	4.81132	0.316241	0.117644	4.28572	0.344816	0.0998169	4.28572	0.286754	0.0836368
4.85849	0.250042	0.104709	4.85849	0.29963	0.124192	4.32773	0.300046	0.0926439	4.32773	0.258511	0.0813875
4.90566	0.277635	0.117578	4.90566	0.327767	0.141831	4.36975	0.250098	0.0825505	4.36975	0.22406	0.0766024
4.95283	0.256135	0.0960545	4.95283	0.27671	0.122979	4.41177	0.215142	0.0723234	4.41177	0.193667	0.0670798
5	0.193768	0.0619727	5	0.197398	0.0797848	4.45378	0.188082	0.0635617	4.45378	0.159753	0.0509532
						4.4958	0.183224	0.0636445	4.4958	0.153165	0.0468133
						4.53781	0.151935	0.0599679	4.53781	0.147245	0.0477018
						4.57983	0.137516	0.059483	4.57983	0.117912	0.0417439
						4.62185	0.124017	0.0547644	4.62185	0.0981289	0.0336514
						4.66387	0.110676	0.0484895	4.66387	0.087139	0.0314
						4.70588	0.0956472	0.0412843	4.70588	0.0707126	0.0270938
						4.7479	0.0751678	0.0346217	4.7479	0.0618472	0.0234017
						4.78992	0.0739534	0.0271363	4.78992	0.0571906	0.0242087
						4.83193	0.060409	0.019823	4.83193	0.0486303	0.0200426
						4.87395	0.0384025	0.0162991	4.87395	0.0404485	0.0160883
						4.91597	0.0225494	0.0152652	4.91597	0.0331265	0.0137039
						4.95799	0.00624401	0.0145442	4.95799	0.0265089	0.0141204
						5	4.21279e-06	0.0150749	5	0.0222845	0.0130723

## Sheet: Fig. 2k
Fig. 2k
NP21/+ male	NP21/UAS-teiex6-7-RNAi male	NP21/+ female	NP21/UAS-teiex6-7-RNAi female
29	27	5	4
30	27	5	5
27	30	5	5
30	23	4	4
29	28	4	8
22	26	5	5
24	23	3	6
25	24	5	5
35	28	6	6
27	27	3	5
					statistics
								p-values
					Mann-Whitney U-test	NP21/+ male	NP21/UAS-teiex6-7-RNAi male	0.302344
					Mann-Whitney U-test	NP21/+ female	NP21/UAS-teiex6-7-RNAi female	0.15484

## Sheet: Fig. 2l
Fig. 2l
UAS-teiex6-7-RNAi/+	tei-GAL4/UAS-teiex6-7-RNAi
1.10459	0.0665335
1	0.0938554
0.971892	0.0538393
			statistics
						p-values	*P<0.05
			Mann-Whitney U-test	UAS-teiex6-7-RNAi/+	tei-GAL4/UAS-teiex6-7-RNAi	0.0495346	*

## Sheet: Fig. 3i
Fig. 3i
NP21/+ male			NP21/UAS-teiex6-7-RNAi male
x axis	Fluorescent intensity	Fluorescent intensity (SEM)	x axis	Fluorescent intensity	Fluorescent intensity (SEM)
0	0.909547	0.0566628	0	0.902598	0.097402
0.00558697	0.911455	0.0423475	0.00558697	0.889391	0.0626056
0.0111739	0.925462	0.0323609	0.0111739	0.899685	0.0338854
0.0167609	0.929428	0.0316282	0.0167609	0.89844	0.0109659
0.0223452	0.939862	0.0309268	0.0223452	0.909793	0.0125298
0.0279321	0.945413	0.0276654	0.0279321	0.92354	0.0293406
0.0335191	0.946502	0.0349389	0.0335191	0.93442	0.0567824
0.0391061	0.932613	0.0412078	0.0391061	0.928914	0.0710859
0.0446931	0.907848	0.0399602	0.0446931	0.910037	0.0691092
0.05028	0.878749	0.0364111	0.05028	0.878589	0.0630652
0.055867	0.867243	0.0358298	0.055867	0.863672	0.06175
0.0614513	0.862361	0.0401667	0.0614513	0.860418	0.0694893
0.0670382	0.858263	0.0409852	0.0670382	0.864772	0.0700875
0.0726252	0.853797	0.0404291	0.0726252	0.864724	0.0674189
0.0782122	0.854091	0.0399715	0.0782122	0.871737	0.0621209
0.0837991	0.859994	0.0453985	0.0837991	0.888586	0.0610779
0.0893861	0.863907	0.0597168	0.0893861	0.906857	0.0718629
0.0949731	0.867591	0.0674571	0.0949731	0.92057	0.0723264
0.10056	0.863781	0.0740061	0.10056	0.926129	0.0690566
0.106144	0.857279	0.074277	0.106144	0.927571	0.041574
0.111731	0.852758	0.0834313	0.111731	0.935034	0.02396
0.117318	0.843082	0.0873671	0.117318	0.930295	0.00897335
0.122905	0.849753	0.0971171	0.122905	0.945763	0.0253251
0.128492	0.844857	0.0997291	0.128492	0.944248	0.0142036
0.134079	0.851203	0.104665	0.134079	0.955833	0.0046839
0.139666	0.855948	0.109549	0.139666	0.965324	0.0106799
0.14525	0.841651	0.106965	0.14525	0.947478	0.026949
0.150837	0.827821	0.10021	0.150837	0.924829	0.0435273
0.156424	0.811418	0.0981172	0.156424	0.904646	0.0529735
0.162011	0.806489	0.094534	0.162011	0.891745	0.0707434
0.167598	0.798068	0.0848701	0.167598	0.872842	0.069537
0.173185	0.778712	0.0738755	0.173185	0.839535	0.072627
0.178772	0.747085	0.0551965	0.178772	0.79065	0.0587044
0.184356	0.720025	0.038202	0.184356	0.747558	0.0458684
0.189943	0.708818	0.0335267	0.189943	0.731441	0.0428565
0.19553	0.706489	0.0351823	0.19553	0.728289	0.0478297
0.201117	0.721133	0.0340151	0.201117	0.746154	0.0399127
0.206704	0.733446	0.0364251	0.206704	0.757377	0.0475625
0.212291	0.734121	0.0322094	0.212291	0.758306	0.0368456
0.217878	0.737355	0.03295	0.217878	0.759865	0.0416774
0.223463	0.742064	0.031459	0.223463	0.767125	0.0329369
0.22905	0.737155	0.0268818	0.22905	0.760769	0.0222511
0.234637	0.737146	0.0177336	0.234637	0.753149	0.0132353
0.240223	0.727791	0.015717	0.240223	0.742512	0.00953638
0.24581	0.710706	0.0106096	0.24581	0.719995	0.00887637
0.251397	0.694442	0.0146528	0.251397	0.707411	0.0118109
0.256984	0.689538	0.015081	0.256984	0.704495	0.003352
0.262571	0.676784	0.021362	0.262571	0.697322	0.010173
0.268156	0.665677	0.0248389	0.268156	0.687779	0.0196307
0.273743	0.661645	0.0330958	0.273743	0.689562	0.030789
0.27933	0.657964	0.0355285	0.27933	0.688739	0.0307489
0.284917	0.653801	0.0416195	0.284917	0.687963	0.0411749
0.290504	0.646141	0.0398565	0.290504	0.67744	0.0427409
0.29609	0.633835	0.0430747	0.29609	0.668387	0.0445509
0.301677	0.635055	0.0535599	0.301677	0.679486	0.0518029
0.307262	0.647918	0.0621918	0.307262	0.699185	0.0609781
0.312849	0.66459	0.0675531	0.312849	0.720742	0.0650473
0.318436	0.670777	0.0748666	0.318436	0.735379	0.0655348
0.324023	0.67429	0.0742358	0.324023	0.740568	0.0579176
0.32961	0.657858	0.066591	0.32961	0.712616	0.0656327
0.335197	0.639258	0.0502039	0.335197	0.681981	0.0456655
0.340784	0.624437	0.0353862	0.340784	0.655428	0.0295835
0.346368	0.610434	0.0230972	0.346368	0.633354	0.0049532
0.351955	0.592686	0.0134272	0.351955	0.605829	0.00475753
0.357542	0.590422	0.0112845	0.357542	0.601286	0.00528404
0.363129	0.584585	0.0090545	0.363129	0.59138	0.0103643
0.368716	0.585999	0.00767791	0.368716	0.589881	0.0114736
0.374303	0.581309	0.00494208	0.374303	0.582986	0.00805197
0.37989	0.57889	0.0116834	0.37989	0.580468	0.0200508
0.385474	0.575168	0.0145391	0.385474	0.578935	0.0243226
0.391061	0.580321	0.021349	0.391061	0.588011	0.0344951
0.396648	0.580284	0.0277143	0.396648	0.597804	0.0371948
0.402235	0.578945	0.042967	0.402235	0.609566	0.0522055
0.407822	0.581701	0.0500106	0.407822	0.620148	0.0553958
0.413409	0.584399	0.0503668	0.413409	0.624555	0.0526569
0.418996	0.590405	0.0494622	0.418996	0.629808	0.0517854
0.424583	0.580123	0.0494946	0.424583	0.620207	0.0502895
0.430167	0.56951	0.0514581	0.430167	0.608954	0.0572388
0.435754	0.570144	0.0532454	0.435754	0.614095	0.052059
0.441341	0.567035	0.0556234	0.441341	0.617366	0.0410153
0.446928	0.558306	0.0541032	0.446928	0.610407	0.0252577
0.452515	0.537613	0.0440862	0.452515	0.580647	0.0165864
0.458102	0.527881	0.0377054	0.458102	0.565464	0.00527026
0.463689	0.527469	0.0379104	0.463689	0.565271	0.00498093
0.469273	0.533337	0.0349594	0.469273	0.568295	0.000613461
0.47486	0.530509	0.0390637	0.47486	0.569529	0.00318991
0.480447	0.519644	0.0382088	0.480447	0.557666	0.00653255
0.486034	0.513089	0.0376477	0.486034	0.550737	4.40017e-05
0.491621	0.507674	0.0362271	0.491621	0.543885	0.00186218
0.497208	0.511825	0.0344431	0.497208	0.545985	0.007626
0.502795	0.506436	0.0329564	0.502795	0.538833	0.0104751
0.508379	0.50516	0.0329328	0.508379	0.535993	0.0200435
0.513966	0.509956	0.0372287	0.513966	0.544898	0.0222493
0.519553	0.520014	0.031145	0.519553	0.545981	0.0297862
0.52514	0.512758	0.0272374	0.52514	0.535337	0.026385
0.530727	0.517616	0.0283112	0.530727	0.536085	0.0371654
0.536314	0.510848	0.0266545	0.536314	0.526855	0.0369149
0.541901	0.501389	0.032101	0.541901	0.518861	0.0466433
0.547485	0.483125	0.0389447	0.547485	0.50458	0.0562951
0.553072	0.464868	0.0418164	0.553072	0.489014	0.0591333
0.558659	0.455935	0.0446655	0.558659	0.485666	0.0577344
0.564246	0.457537	0.041809	0.564246	0.487653	0.0502317
0.569833	0.454873	0.0378034	0.569833	0.485127	0.0392595
0.57542	0.463094	0.0438757	0.57542	0.500835	0.0387568
0.581007	0.463845	0.0423968	0.581007	0.500433	0.0370984
0.586591	0.468627	0.0428254	0.586591	0.505057	0.0389954
0.592178	0.464147	0.0399377	0.592178	0.496441	0.0406997
0.597765	0.465291	0.0314749	0.597765	0.485382	0.0419645
0.603352	0.451636	0.0218447	0.603352	0.459736	0.0351391
0.608939	0.441736	0.0168358	0.608939	0.442736	0.0291089
0.614526	0.435732	0.0146049	0.614526	0.439268	0.0245438
0.620113	0.430799	0.0143574	0.620113	0.432126	0.0247614
0.6257	0.418018	0.00932177	0.6257	0.421915	0.0146675
0.631284	0.414853	0.00886546	0.631284	0.421662	0.00983463
0.636871	0.412701	0.00758121	0.636871	0.420261	0.000970841
0.642458	0.41246	0.010773	0.642458	0.418508	0.0154406
0.648045	0.414108	0.0148291	0.648045	0.417496	0.0250051
0.653632	0.415656	0.0139304	0.653632	0.412709	0.0235824
0.659219	0.411853	0.0180851	0.659219	0.397711	0.0195262
0.664806	0.408011	0.0255668	0.664806	0.383317	0.0114688
0.67039	0.401791	0.0338353	0.67039	0.367956	0.000372805
0.675977	0.398654	0.0370239	0.675977	0.361896	0.00766917
0.681564	0.395876	0.0287229	0.681564	0.369015	0.0176208
0.687151	0.390307	0.0224271	0.687151	0.370412	0.0179319
0.692738	0.387645	0.0204057	0.692738	0.369824	0.0172159
0.698325	0.382358	0.0150316	0.698325	0.368215	0.00882251
0.703912	0.370727	0.0119635	0.703912	0.360808	0.0115869
0.709496	0.364632	0.0167732	0.709496	0.353431	0.0216243
0.715083	0.354139	0.0157896	0.715083	0.348012	0.0252049
0.72067	0.355832	0.0150813	0.72067	0.347905	0.0222217
0.726257	0.344481	0.0167492	0.726257	0.333171	0.021398
0.731844	0.332356	0.0186229	0.731844	0.316078	0.0156694
0.737431	0.332544	0.021855	0.737431	0.311966	0.0127513
0.743018	0.331271	0.029751	0.743018	0.301521	0.000420344
0.748603	0.329966	0.0322122	0.748603	0.297823	0.00366031
0.75419	0.326258	0.0388524	0.75419	0.287406	0.000285169
0.759777	0.325761	0.0388107	0.759777	0.286961	0.00158118
0.765363	0.31648	0.0338241	0.765363	0.282757	0.00454602
0.77095	0.30924	0.0266104	0.77095	0.283148	0.00905887
0.776537	0.291	0.0224331	0.776537	0.268959	0.00723401
0.782124	0.268128	0.0126533	0.782124	0.255509	0.00160289
0.787711	0.246711	0.00658539	0.787711	0.244043	0.0104284
0.793296	0.224964	0.0086234	0.793296	0.227689	0.0141708
0.798883	0.206576	0.00975122	0.798883	0.214085	0.0107771
0.80447	0.19704	0.0155254	0.80447	0.209102	0.0169312
0.810057	0.193697	0.021468	0.810057	0.211801	0.0199833
0.815644	0.184736	0.0230991	0.815644	0.203195	0.0240522
0.82123	0.169183	0.0267651	0.82123	0.190242	0.0286129
0.826817	0.165127	0.0357407	0.826817	0.186492	0.0496274
0.832402	0.154341	0.0448247	0.832402	0.175152	0.0687642
0.837989	0.15345	0.0509347	0.837989	0.172473	0.0818384
0.843576	0.14637	0.058108	0.843576	0.168623	0.0929728
0.849163	0.142532	0.0607539	0.849163	0.162133	0.0996017
0.85475	0.133639	0.0604658	0.85475	0.150886	0.100379
0.860337	0.135718	0.0580855	0.860337	0.155304	0.0947153
0.865924	0.132444	0.0569739	0.865924	0.150734	0.0934587
0.871508	0.132233	0.060964	0.871508	0.153861	0.0987241
0.877095	0.135371	0.0641139	0.877095	0.155457	0.105458
0.882682	0.131881	0.0641661	0.882682	0.1527	0.105126
0.888269	0.124648	0.0607245	0.888269	0.146084	0.0984066
0.893856	0.108527	0.0584032	0.893856	0.131244	0.0931908
0.899443	0.103963	0.0597705	0.899443	0.128757	0.0941983
0.90503	0.0912938	0.0613713	0.90503	0.12031	0.0936671
0.910614	0.0823842	0.0537673	0.910614	0.105117	0.0843944
0.916201	0.0822966	0.0502888	0.916201	0.102652	0.0796481
0.921788	0.0771842	0.0505823	0.921788	0.0944666	0.0823386
0.927375	0.0713538	0.0459678	0.927375	0.0787407	0.0785838
0.932962	0.0706483	0.0423618	0.932962	0.0732357	0.0732357
0.938549	0.0677356	0.0357674	0.938549	0.0667257	0.0619263
0.944136	0.0646646	0.0247441	0.944136	0.0652505	0.0428461
0.949723	0.054547	0.0234805	0.949723	0.0568302	0.0404768
0.955307	0.0445498	0.023017	0.955307	0.0467858	0.039678
0.960894	0.03678	0.0245374	0.960894	0.0466019	0.0389467
0.966481	0.0327021	0.0234849	0.966481	0.0408422	0.0381555
0.972068	0.031707	0.0226008	0.972068	0.0424286	0.0344605
0.977655	0.0324143	0.0176694	0.977655	0.0435697	0.0237339
0.983242	0.0270663	0.0174219	0.983242	0.0405994	0.0190035
0.988829	0.0224023	0.0124263	0.988829	0.0312621	0.0150914
0.994413	0.0186321	0.0031949	0.994413	0.0216735	0.00169468
1	0.00495749	0.00403082	1	0.000965389	0.000965389

## Sheet: Fig. 3j
Fig. 3j
NP21/+ female			NP21/UAS-teiex6-7-RNAi female
x axis	Fluorescent intensity	Fluorescent intensity (SEM)	x axis	Fluorescent intensity	Fluorescent intensity (SEM)
0	1	1.28198e-16	0	0.978148	0.0218518
0.00558697	0.973448	0.0155583	0.00558697	0.968823	0.0154735
0.0111739	0.956122	0.0218566	0.0111739	0.955882	0.0132857
0.0167609	0.920443	0.0217271	0.0167609	0.935034	0.00983463
0.0223452	0.887764	0.0181018	0.0223452	0.922321	0.012918
0.0279321	0.854629	0.0142856	0.0279321	0.914323	0.0184613
0.0335191	0.818438	0.0107938	0.0335191	0.894507	0.0134889
0.0391061	0.791012	0.0155563	0.0391061	0.874732	0.0174489
0.0446931	0.75861	0.0214392	0.0446931	0.865116	0.0194786
0.05028	0.741644	0.032193	0.05028	0.842328	0.0180678
0.055867	0.713711	0.0468888	0.055867	0.827949	0.0189423
0.0614513	0.675634	0.0693458	0.0614513	0.814716	0.0236678
0.0670382	0.645174	0.0830403	0.0670382	0.815442	0.024706
0.0726252	0.613294	0.097182	0.0726252	0.809575	0.0290606
0.0782122	0.589785	0.113167	0.0782122	0.80444	0.0303169
0.0837991	0.567416	0.124452	0.0837991	0.797409	0.03263
0.0893861	0.541729	0.136322	0.0893861	0.78168	0.0344222
0.0949731	0.516217	0.133302	0.0949731	0.774426	0.0373536
0.10056	0.49836	0.128348	0.10056	0.766636	0.0376057
0.106144	0.480624	0.118422	0.106144	0.751948	0.0416478
0.111731	0.45729	0.112548	0.111731	0.750335	0.051997
0.117318	0.43508	0.100922	0.117318	0.752336	0.0535123
0.122905	0.401967	0.0910236	0.122905	0.757198	0.0605802
0.128492	0.373901	0.0857328	0.128492	0.754191	0.0664087
0.134079	0.352904	0.0750054	0.134079	0.748918	0.0698291
0.139666	0.336124	0.0686467	0.139666	0.732286	0.0726313
0.14525	0.321601	0.0633555	0.14525	0.708966	0.0722718
0.150837	0.30078	0.0567381	0.150837	0.69459	0.0652586
0.156424	0.29075	0.0539287	0.156424	0.668088	0.0637946
0.162011	0.276765	0.0514176	0.162011	0.656114	0.0586873
0.167598	0.256242	0.0516153	0.167598	0.638965	0.0550611
0.173185	0.241351	0.0448205	0.173185	0.631575	0.0531116
0.178772	0.230603	0.0457083	0.178772	0.616878	0.0558877
0.184356	0.215106	0.0392872	0.184356	0.601151	0.0556706
0.189943	0.197691	0.0396449	0.189943	0.593025	0.0552168
0.19553	0.191786	0.039639	0.19553	0.589753	0.0537248
0.201117	0.18284	0.0412822	0.201117	0.589754	0.0550492
0.206704	0.18165	0.0401436	0.206704	0.583775	0.0533099
0.212291	0.169683	0.042965	0.212291	0.569217	0.0509605
0.217878	0.161656	0.0485902	0.217878	0.556312	0.0483866
0.223463	0.150948	0.0500279	0.223463	0.548268	0.0488701
0.22905	0.149272	0.052602	0.22905	0.528321	0.0475942
0.234637	0.141976	0.0526417	0.234637	0.522895	0.0454939
0.240223	0.135793	0.0553499	0.240223	0.518533	0.0473949
0.24581	0.131691	0.050566	0.24581	0.517619	0.0516662
0.251397	0.128683	0.0473218	0.251397	0.520477	0.0530988
0.256984	0.121945	0.0461737	0.256984	0.515016	0.0562755
0.262571	0.125438	0.0395014	0.262571	0.506448	0.0588085
0.268156	0.119744	0.0382452	0.268156	0.486232	0.058527
0.273743	0.118752	0.0400159	0.273743	0.474262	0.0607362
0.27933	0.113469	0.0398127	0.27933	0.444348	0.0573638
0.284917	0.104771	0.042213	0.284917	0.414047	0.0549542
0.290504	0.101041	0.0394837	0.290504	0.391563	0.0547184
0.29609	0.0956457	0.043116	0.29609	0.367515	0.0561672
0.301677	0.0942097	0.0443906	0.301677	0.360856	0.0553827
0.307262	0.0870509	0.043243	0.307262	0.348287	0.0547909
0.312849	0.095227	0.0471295	0.312849	0.336829	0.0530967
0.318436	0.0921476	0.0463978	0.318436	0.3243	0.0513218
0.324023	0.0959532	0.0432933	0.324023	0.314435	0.0481575
0.32961	0.0981845	0.0411834	0.32961	0.302938	0.0458345
0.335197	0.101124	0.0375309	0.335197	0.291142	0.046546
0.340784	0.100245	0.0317218	0.340784	0.28904	0.0501512
0.346368	0.0978863	0.0324689	0.346368	0.277017	0.0501327
0.351955	0.0867887	0.0314175	0.351955	0.265001	0.0480269
0.357542	0.0828998	0.0289756	0.357542	0.254884	0.0486654
0.363129	0.0790085	0.0336388	0.363129	0.239298	0.0443993
0.368716	0.0761813	0.0355878	0.368716	0.223421	0.0359335
0.374303	0.0726674	0.0319751	0.374303	0.208952	0.0329132
0.37989	0.0813431	0.0285262	0.37989	0.200036	0.030224
0.385474	0.0818229	0.028282	0.385474	0.189634	0.0302131
0.391061	0.0823909	0.0260479	0.391061	0.181206	0.032277
0.396648	0.078828	0.0251234	0.396648	0.173842	0.0335343
0.402235	0.077953	0.0242712	0.402235	0.167672	0.0296415
0.407822	0.0797814	0.0229584	0.407822	0.168829	0.0302965
0.413409	0.0732795	0.0189887	0.413409	0.166671	0.0315268
0.418996	0.0739956	0.0209967	0.418996	0.159737	0.0291352
0.424583	0.0693315	0.0249273	0.424583	0.149741	0.0278591
0.430167	0.0661621	0.023378	0.430167	0.141831	0.0281876
0.435754	0.066141	0.019811	0.435754	0.131848	0.0280341
0.441341	0.0647961	0.020808	0.441341	0.122484	0.0257385
0.446928	0.0664256	0.0206986	0.446928	0.118212	0.0194366
0.452515	0.0641814	0.0249778	0.452515	0.107687	0.0145378
0.458102	0.0632396	0.0255905	0.458102	0.10556	0.0123912
0.463689	0.0610077	0.026983	0.463689	0.0935236	0.0100546
0.469273	0.0573042	0.0235178	0.469273	0.0923769	0.0130168
0.47486	0.058554	0.0221452	0.47486	0.0900166	0.01295
0.480447	0.0597548	0.0178373	0.480447	0.0899212	0.0116873
0.486034	0.0613393	0.0127329	0.486034	0.0895896	0.0107626
0.491621	0.0549559	0.0161731	0.491621	0.0848039	0.0084361
0.497208	0.0497558	0.0228671	0.497208	0.0817668	0.00880414
0.502795	0.0432476	0.0216584	0.502795	0.0813063	0.0107918
0.508379	0.0462005	0.0176216	0.508379	0.0811692	0.0127896
0.513966	0.0458397	0.0172356	0.513966	0.0892581	0.0169039
0.519553	0.0455746	0.01472	0.519553	0.0882252	0.0172056
0.52514	0.0451379	0.0142843	0.52514	0.0993113	0.0220472
0.530727	0.052008	0.007844	0.530727	0.114795	0.0319546
0.536314	0.0568381	0.00423742	0.536314	0.122581	0.0400381
0.541901	0.0567156	0.0023365	0.541901	0.130973	0.0452244
0.547485	0.0584263	0.00338388	0.547485	0.126426	0.0484787
0.553072	0.0596821	0.006043	0.553072	0.128177	0.0519953
0.558659	0.0601756	0.0060864	0.558659	0.128519	0.0554315
0.564246	0.062212	0.0067956	0.564246	0.127653	0.0548119
0.569833	0.0641448	0.00814678	0.569833	0.119193	0.0487904
0.57542	0.0626264	0.00606611	0.57542	0.115887	0.0460724
0.581007	0.0580671	0.0068339	0.581007	0.111571	0.0448045
0.586591	0.0563198	0.010094	0.586591	0.11306	0.0461166
0.592178	0.0567487	0.010644	0.592178	0.113799	0.0445532
0.597765	0.0536751	0.00897748	0.597765	0.112404	0.0425198
0.603352	0.0523502	0.00973775	0.603352	0.114626	0.0449171
0.608939	0.0555754	0.00911491	0.608939	0.110339	0.0440207
0.614526	0.0548332	0.0122527	0.614526	0.107193	0.0445007
0.620113	0.0499741	0.00976138	0.620113	0.103897	0.0427898
0.6257	0.0444584	0.0100106	0.6257	0.0986035	0.041164
0.631284	0.0460945	0.00843733	0.631284	0.0882414	0.0380462
0.636871	0.0498923	0.00949145	0.636871	0.0865732	0.0387584
0.642458	0.0483678	0.0116399	0.642458	0.0817619	0.036017
0.648045	0.0496	0.0120256	0.648045	0.0752024	0.0324986
0.653632	0.0520371	0.0116394	0.653632	0.0742784	0.0285271
0.659219	0.0585003	0.00861484	0.659219	0.0699995	0.025447
0.664806	0.0601043	0.00433357	0.664806	0.0725371	0.0264561
0.67039	0.0626016	0.00595074	0.67039	0.0665886	0.0243938
0.675977	0.0567717	0.00627002	0.675977	0.0616954	0.02075
0.681564	0.0488387	0.00390374	0.681564	0.0593155	0.0191326
0.687151	0.0570462	0.00481985	0.687151	0.059402	0.0168474
0.692738	0.0545441	0.00542631	0.692738	0.062889	0.0197713
0.698325	0.0513619	0.00330709	0.698325	0.0584347	0.0185955
0.703912	0.0574362	0.00906224	0.703912	0.061152	0.0179507
0.709496	0.0575642	0.00787821	0.709496	0.0622375	0.0175517
0.715083	0.0644942	0.00821221	0.715083	0.0695507	0.0183962
0.72067	0.0640237	0.00858606	0.72067	0.0739304	0.0168692
0.726257	0.0678564	0.0112339	0.726257	0.0726433	0.0175893
0.731844	0.0666677	0.0087935	0.731844	0.07295	0.0166395
0.737431	0.0669192	0.0107938	0.737431	0.0709117	0.0180521
0.743018	0.0682396	0.0127409	0.743018	0.0671106	0.0180674
0.748605	0.0692201	0.017488	0.748605	0.0634756	0.0196941
0.75419	0.066701	0.0174918	0.75419	0.064026	0.0204395
0.759777	0.0639968	0.0159599	0.759777	0.0670288	0.0203872
0.765363	0.0607821	0.0101968	0.765363	0.0670695	0.0202375
0.77095	0.0630544	0.0136984	0.77095	0.0733074	0.0242716
0.776537	0.0637904	0.0169861	0.776537	0.0713328	0.0212953
0.782124	0.0628795	0.0168554	0.782124	0.0744656	0.021332
0.787711	0.0741821	0.0266971	0.787711	0.075363	0.0194481
0.793296	0.0715631	0.0227758	0.793296	0.0673973	0.0154563
0.798883	0.0678592	0.0223727	0.798883	0.0645916	0.016022
0.80447	0.0643862	0.0180535	0.80447	0.0632388	0.0151188
0.810057	0.0603582	0.0171479	0.810057	0.0586932	0.0149206
0.815644	0.0550933	0.0160025	0.815644	0.0548076	0.0140207
0.82123	0.0557517	0.0148161	0.82123	0.0510487	0.0131263
0.826817	0.0504673	0.0186206	0.826817	0.0470651	0.0110315
0.832402	0.0507885	0.0199564	0.832402	0.0470974	0.0116129
0.837989	0.0523968	0.0214464	0.837989	0.0433059	0.0117503
0.843576	0.0557435	0.0203148	0.843576	0.039521	0.0119669
0.849163	0.056388	0.0266248	0.849163	0.0371378	0.0107374
0.85475	0.0554036	0.0255931	0.85475	0.0369528	0.00940705
0.860337	0.0556315	0.0278508	0.860337	0.0382694	0.00935702
0.865924	0.0550228	0.0253615	0.865924	0.0357642	0.00862314
0.871508	0.0513693	0.026912	0.871508	0.0345124	0.0089714
0.877095	0.0454417	0.0241473	0.877095	0.0382155	0.00998915
0.882682	0.0465571	0.0234641	0.882682	0.0368467	0.0151131
0.888269	0.0450519	0.0272988	0.888269	0.0337109	0.0133328
0.893856	0.046177	0.0327167	0.893856	0.0358147	0.0128304
0.899443	0.0411797	0.0311367	0.899443	0.0299258	0.0124187
0.90503	0.0446709	0.0351564	0.90503	0.0285614	0.0109844
0.910617	0.0466974	0.0307535	0.910617	0.032104	0.0107
0.916201	0.0446321	0.0318597	0.916201	0.0316482	0.00974425
0.921788	0.0443317	0.0347619	0.921788	0.0332204	0.00678213
0.927375	0.046931	0.0367183	0.927375	0.0286953	0.00489454
0.932962	0.0506873	0.0430709	0.932962	0.0347494	0.00574699
0.938549	0.0497825	0.0459796	0.938549	0.0317606	0.00540223
0.944136	0.0556959	0.0495494	0.944136	0.030541	0.00924823
0.949723	0.0548497	0.0509129	0.949723	0.0316537	0.0103171
0.955307	0.0493358	0.04807	0.955307	0.0290921	0.0125449
0.960894	0.0439187	0.0418279	0.960894	0.0222601	0.0114771
0.966481	0.0367394	0.0351017	0.966481	0.0230538	0.0122121
0.972068	0.035582	0.0328177	0.972068	0.0192752	0.0108917
0.977655	0.0356455	0.0312326	0.977655	0.0158169	0.00728069
0.983242	0.038452	0.0310013	0.983242	0.0127439	0.00740894
0.988829	0.0440755	0.0307419	0.988829	0.0143826	0.00724065
0.994413	0.0494958	0.0328383	0.994413	0.0105879	0.0035221
1	0.043648	0.0253288	1	0.010047	0.00505175

## Sheet: Fig. 3k
Fig. 3k
NP21/+ male	NP21/UAS-teiex6-7-RNAi male	NP21/+ female	NP21/UAS-teiex6-7-RNAi female
0.799992	1	0.147367	0.557892
1	1.13683	0.252633	0.326324
1.13683	1.06316	0.147363	0.421043
0.89473	1.05263	0.284212	0.568425
1.18946	1.0842	0.347371	0.294726
1.04209	0.736834	0.242101
1
					statistics
								p-values
					one-way ANOVA			2.07143e-10
								p-values	***P<0.001, *P<0.05
					Holm's test	NP21/+ male	NP21/UAS-teiex6-7-RNAi male	0.9625
						NP21/+ male	NP21/+ female	2.44e-09	***
						NP21/+ female	NP21/UAS-teiex6-7-RNAi female	0.0313843	*

## Sheet: Fig. 4i
Fig. 4i
ppk23-GAL4/+ male	ppk23-GAL4/UAS-teiex4-RNAi male	ppk23-GAL4/+ female	ppk23-GAL4/UAS-teiex4-RNAi female
0.823	0.947	0	0.066
0.897	0.81	0	0.151
0.945	0.93	0	0.173
0.613	0.75	0.017	0.14
0.815	0.425	0.016	0.181
0.933	0.543	0.011	0.066
0.769	0.605	0.036	0.05
0.519	0.57	0	0.064
	0.831	0	0.27
		0	0.103
		0.004	0.276
		0	0.153
			0.243
					statistics
								p-values
					one-way ANOVA			2.07143e-10
								p-values	***P<0.001, *P<0.05
					Turkey's test	ppk23-GAL4/+ male	ppk23-GAL4/UAS-teiex4-RNAi male	0.523446
						ppk23-GAL4/+ male	ppk23-GAL4/+ female	1.26536e-06	***
						ppk23-GAL4/+ female	ppk23-GAL4/UAS-teiex4-RNAi female	0.0197549	*

## Sheet: Fig. 4l
Fig. 4l
ppk23-GAL4/+ male	ppk23-GAL4/UAS-tei+ male
0.779642	0.469388
0.868389	0.486935
0.900382	0.448186
0.953783	0.611677
0.701063	0.497511
0.66966	0.403833
1.02713	0.556786
0.712509	0.436249
0.955749	0.627125
0.786892
			statistics
						p-values	***P<0.001
			Mann-Whitney U-test	ppk23-GAL4/+ male	ppk23-GAL4/UAS-tei+ male	0.000238563	***

[truncated: 10 more sheets: Fig. 4p, Fig. 4s, Fig. 4w, Fig. 6g, Fig. 6h, Supplementary Fig. 1b, Supplementary Fig. 1c, Supplementary Fig. 1d, Supplementary Fig. 2, Supplementary Fig. 3c]
